# Supplementary material for: Identifying underlying medical causes of pediatric obesity: Results of a systematic diagnostic approach in a pediatric obesity center
Source: PLoS One. 2020 May 8;15(5):e0232990. doi: 10.1371/journal.pone.0232990 (PMC7209105; doi:10.1371/journal.pone.0232990)
Supplement: S1 Table — (XLSX) [file pone.0232990.s002.xlsx]

## Sheet: S2_File Dataset_final
id	Sex	BMI_SDS	Ethnicity	Consanguinity	Hospital	Referrer	Referrer_specialist	Referral_reason	Obesity_onset_before_5yrs	Current_or_past_weight_inducing_medication	Neonatal_feeding_problems	Psychosocial_problems	Underlying_diagnoses	Underlying_diagnoses_genetic	Lifestyle_factors_most_important_contributors	Parents_with_obesity	Evidently_dysmorphic_appearance_or_congenital_anomaly	Family_history_of_bariatric_surgery	Short_stature	Tall_stature	Hyperphagia	Intellectual_disability	Autism	Socioeconomic_status_z_score
1	female	4.4	Nonwestern migration background	No	Academic hospital	medical specialist	Pediatrician	Treatment of obesity	Yes	No	nee	Yes	No singular underlying cause identified	VUS/CNV that possibly explains the phenotype	Yes (high suspicion lifestyle factors causing the obesity)	Yes - Mother	No	Yes, mother	No	No	Yes	No	No	-1.5
2	female	3.9	Dutch	No	Academic hospital	medical specialist	Pediatrician	Treatment of obesity	No	No	nee	Yes	No singular underlying cause identified		No	Yes - Mother	No	Yes, mother	No	No	No	No	No	-0.9
3	female	1.5	Nonwestern migration background	No	Academic hospital	GP	NA	Treatment of obesity	No	No	nee	No	No singular underlying cause identified		Yes (high suspicion lifestyle factors causing the obesity)	No	No	No	No	Yes	No	No	No	-2.6
4	female	3	Dutch	No	Academic hospital	medical specialist	Pediatrician	Treatment of obesity	Yes	No	nee	No	No singular underlying cause identified	VUS/CNV that possibly explains the phenotype	No	Yes - Both	No	No	No	No	No	No	No	0.7
5	male	4.6	Dutch	No	Academic hospital	medical specialist	Pediatrician	Treatment of obesity	No	No	nee	No	No singular underlying cause identified		Yes (high suspicion lifestyle factors causing the obesity)	Yes- Father	No	No	No	No	No	No	No	-3.8
6	female	2	Dutch	No	Academic hospital	GP	NA	Rule out underlying cause (not further specified)	No	No	nee	No	No singular underlying cause identified		No	No	Yes	No	No	No	Yes	No	No	0.5
7	male	4.7	Nonwestern migration background	Yes	Academic hospital	medical specialist	Pediatrician	Suspicion of nonsyndromal cause (genetic obesity without ID)	Yes	No	nee	No	No singular underlying cause identified		No	No	Yes	No	No	No	Yes	No	No	-0.2
8	female	3.4	Dutch	No	Academic hospital	medical specialist	Pediatrician	Suspicion of syndromal cause (genetic obesity with ID)	No	Yes	nee	Yes	No singular underlying cause identified		No	Yes - Both	No	No	No	Yes	Yes	Yes	Yes	-1
9	female	6.6	Dutch	No	Academic hospital	medical specialist	Pediatrician	Suspicion of nonsyndromal cause (genetic obesity without ID)	Yes	No	nee	No	Genetic	Genetic obesity disorder without ID	No	Yes- Father	No	No	No	No	Yes	No	No	-1.1
10	female	4.4	Dutch	No	Academic hospital	medical specialist	Pediatrician	Rule out underlying cause (not further specified)	Yes	No	nee	Yes	No singular underlying cause identified		No	Yes - Both	No	No	No	No	No	No	No	0.4
11	female	4	Dutch	No	Academic hospital	medical specialist	Pediatrician	Rule out underlying cause (not further specified)	Yes	No	nee	No	No singular underlying cause identified		Yes (high suspicion lifestyle factors causing the obesity)	No	No	No	No	No	No	No	No	-0.2
12	female	1.9	Dutch	Yes	Academic hospital	medical specialist	Pediatrician	Suspicion of nonsyndromal cause (genetic obesity without ID)	Yes	No	nee	No	No singular underlying cause identified		No	No	No	No	No	No	Yes	No	No	1.7
13	male	3.8	Dutch	No	Academic hospital	medical specialist	NA	Rule out underlying cause (not further specified)	Yes	No	nee	Yes	No singular underlying cause identified		No	Yes - Both	Yes	No	No	No	No	Yes	Yes	0.2
14	female	3.2	Dutch	No	Academic hospital	medical specialist	Pediatrician	Suspicion of syndromal cause (genetic obesity with ID)	Yes	No	nee	Yes	No singular underlying cause identified		No	Yes- Father	No	No	No	Yes	No	No	No	-1.4
15	male	3.8	Nonwestern migration background	Yes	Academic hospital	medical specialist	NA	Suspicion of syndromal cause (genetic obesity with ID)	Yes	Yes	nee	Yes	No singular underlying cause identified		No	No	No	No	No	Yes	Yes	Yes	Yes	-1.5
16	male	2.9	Dutch	No	Academic hospital	medical specialist	Pediatrician	Rule out underlying cause (not further specified)	No	No	nee	Yes	No singular underlying cause identified		No	Yes - Both	No	No	No	No	No	No	No	0.2
17	female	5.3	Dutch	No	Academic hospital	medical specialist	Pediatrician	Suspicion of nonsyndromal cause (genetic obesity without ID)	Yes	No	nee	No	Genetic	Genetic obesity disorder with ID	No	Yes - Mother	No	Yes, mother	No	No	No	No	No	-0.2
18	female	3.4	Nonwestern migration background	Yes	Academic hospital	medical specialist	Pediatrician	Evaluation of comorbidities	No	No	nee	Yes	No singular underlying cause identified		Yes (high suspicion lifestyle factors causing the obesity)	Yes - Mother	No	No	No	No	No	No	No	-1.7
19	female	3.7	Dutch	No	Academic hospital	medical specialist	Clinical geneticist	Treatment of obesity	Yes	No	nee	No	No singular underlying cause identified		No	Yes- Father	Yes	No	No	No	No	No	No	1.3
20	male	3.3	Dutch	No	Academic hospital	medical specialist	Pediatrician	Rule out underlying cause (not further specified)	Yes	No	nee	No	No singular underlying cause identified		No	Yes - Mother	No	No	No	No	No	No	No	-1.9
21	female	3.7	Nonwestern migration background	No	Academic hospital	medical specialist	Pediatrician	Rule out underlying cause (not further specified)	No	No	ja	No	No singular underlying cause identified		No	Yes - Mother	Yes	No	No	No	No	No	No	-1.8
22	male	3.4	Western migration background	No	Academic hospital	GP	NA	Rule out underlying cause (not further specified)	No	Yes	nee	No	No singular underlying cause identified		No	No	No	No	No	No	Yes	No	No	-0.9
23	female	3.2	Western migration background	No	Academic hospital	GP	NA	Rule out underlying cause (not further specified)	No	No	nee	Yes	No singular underlying cause identified		No	No	No	No	No	Yes	Yes	No	No	-0.9
24	female	5.2	Dutch	No	Academic hospital	medical specialist	Pediatrician	Suspicion of nonsyndromal cause (genetic obesity without ID)	Yes	No	nee	Yes	No singular underlying cause identified	VUS/CNV that possibly explains the phenotype	No	Yes - Mother	No	No	No	Yes	Yes	No	No	0
25	male	3.9	Dutch	No	Academic hospital	medical specialist	Pediatrician	Rule out underlying cause (not further specified)	No	Yes	nee	Yes	No singular underlying cause identified		No	Yes - Mother	Yes	No	No	Yes	Yes	No	Yes	0.5
26	female	5.1	Nonwestern migration background	No	Academic hospital	medical specialist	Pediatrician	Rule out underlying cause (not further specified)	Yes	No	nee	No	No singular underlying cause identified		No	Yes - Both	No	No	No	Yes	No	No	No	-0.8
27	female	3.1	Dutch	No	Academic hospital	GP	NA	Rule out underlying cause (not further specified)	No	Yes	nee	No	Genetic	Genetic obesity disorder without ID	No	No	No	No	No	No	No	No	No	0
28	male	3.7	Western migration background	No	Academic hospital	medical specialist	Pediatrician	Rule out underlying cause (not further specified)	No	No	nee	Yes	No singular underlying cause identified		No	Yes - Both	No	Yes, mother	No	No	Yes	Yes	Yes	0.6
29	female	2.9	Dutch	No	Academic hospital	medical specialist	Pediatrician	Rule out underlying cause (not further specified)	No	No	nee	Yes	No singular underlying cause identified		Yes (high suspicion lifestyle factors causing the obesity)	Yes - Mother	No	No	No	Yes	No	Yes	Yes	1.3
30	male	3.8	Nonwestern migration background	No	Academic hospital	medical specialist	Pediatrician	Evaluation of comorbidities	No	Yes	nee	No	No singular underlying cause identified		No	Yes - Mother	No	No	Yes	No	No	No	No	0.7
31	male	3.4	Dutch	No	Academic hospital	medical specialist	Pediatrician	Multidisciplinary treatment advice in case of known underlying medical cause	No	Yes	nee	No	Cerebral		No	No	No	No	No	No	No	No	No	-0.4
32	male	3.3	Dutch	No	Academic hospital	medical specialist	Pediatric neurologist	Rule out underlying cause (not further specified)	Yes	No	nee	Yes	No singular underlying cause identified		No	No	Yes	No	No	No	Yes	Yes	No	0.1
33	female	3.3	Dutch	No	Academic hospital	medical specialist	Pediatrician	Suspicion of syndromal cause (genetic obesity with ID)	Yes	No	nee	Yes	No singular underlying cause identified	VUS/CNV that possibly explains the phenotype	No	Yes - Both	No	No	No	No	Yes	Yes	No	0.5
34	male	4	Nonwestern migration background	No	Academic hospital	medical specialist	Pediatrician	Rule out underlying cause (not further specified)	Yes	No	nee	Yes	No singular underlying cause identified		No	Yes - Mother	No	No	Yes	No	No	No	No	0.4
35	female	4.3	Nonwestern migration background	Yes	Academic hospital	youth physician	NA	Rule out underlying cause (not further specified)	Yes	No	nee	Yes	Genetic	Genetic obesity disorder without ID	No	Yes - Mother	No	No	No	Yes	Yes	No	No	-2.5
36	male	3.2	Dutch	No	Academic hospital	medical specialist	Pediatrician	Rule out underlying cause (not further specified)	Yes	Yes	nee	No	No singular underlying cause identified		No	Yes - Mother	No	No	No	No	No	No	No	1.1
37	male	3	Nonwestern migration background	No	Academic hospital	medical specialist	Pediatrician	Rule out underlying cause (not further specified)	Yes	Yes	nee	No	No singular underlying cause identified		No	No	No	No	No	Yes	Yes	No	No	1.1
38	female	4.2	Nonwestern migration background	Yes	Academic hospital	school physician	NA	Treatment of obesity	Yes	No	nee	No	No singular underlying cause identified		No	Yes - Mother	No	No	No	No	Yes	Yes	No	-3.3
39	female	3.7	Dutch	No	Academic hospital	medical specialist	Pediatrician	Rule out underlying cause (not further specified)	No	No	nee	Yes	No singular underlying cause identified		No	No	No	No	No	No	No	No	No	-1
40	male	6.1	Nonwestern migration background	Yes	Academic hospital	medical specialist	Pediatrician	Rule out underlying cause (not further specified)	Yes	No	ja	Yes	No singular underlying cause identified		Yes (high suspicion lifestyle factors causing the obesity)	Yes - Both	Yes	No	No	No	Yes	No	No	0
41	female	3.9	Dutch	No	Academic hospital	medical specialist	Clinical geneticist	Suspicion of nonsyndromal cause (genetic obesity without ID)	Yes	No	nee	Yes	No singular underlying cause identified		No	No	No	No	No	No	No	No	No	0
42	female	3.7	Dutch	No	Academic hospital	medical specialist	Pediatrician	Suspicion of nonsyndromal cause (genetic obesity without ID)	No	No	nee	Yes	No singular underlying cause identified		No	Yes - Mother	No	Yes, both	No	No	No	No	No	1.1
43	male	5.5	Nonwestern migration background	No	Academic hospital	medical specialist	Pediatrician	Multidisciplinary treatment advice in case of known underlying medical cause	Yes	Yes	nee	Yes	Cerebral		No	No	No	No	No	No	Yes	Yes	No	0.1
44	female	2.7	Dutch	No	Academic hospital	medical specialist	Clinical geneticist	Rule out underlying cause (not further specified)	Yes	Yes	nee	No	No singular underlying cause identified		No	Yes - Both	No	No	No	No	No	No	No	-0.7
45	male	3.4	Dutch	No	Academic hospital	school physician	Pediatrician	Multidisciplinary treatment advice in case of known underlying medical cause	No	Yes	nee	Yes	Cerebral		No	Yes - Mother	No	No	No	No	No	Yes	No	-1.3
46	male	5.6	Dutch	No	Academic hospital	medical specialist	Pediatrician	Suspicion of nonsyndromal cause (genetic obesity without ID)	Yes	Yes	nee	No	No singular underlying cause identified	VUS/CNV that possibly explains the phenotype	No	Yes - Mother	No	Yes, mother	No	Yes	Yes	No	No	0.1
47	female	3.7	Dutch	No	Academic hospital	medical specialist	Pediatrician	Rule out underlying cause (not further specified)	Yes	No	nee	No	No singular underlying cause identified		No	No	No	No	No	No	No	No	No	1.3
48	female	4.1	Dutch	No	Academic hospital	youth physician	NA	Suspicion of syndromal cause (genetic obesity with ID)	Yes	No	nee	No	No singular underlying cause identified		No	Yes - Both	No	No	No	Yes	Yes	No	No	0.6
49	male	3.1	Dutch	No	Academic hospital	medical specialist	Clinical geneticist	Suspicion of syndromal cause (genetic obesity with ID)	Yes	Yes	nee	No	No singular underlying cause identified		No	Yes- Father	Yes	No	No	No	No	Yes	No	0.3
50	male	2.8	Dutch	No	Academic hospital	medical specialist	Psychiatrist	Rule out underlying cause (not further specified)	No	Yes	nee	Yes	No singular underlying cause identified		Yes (high suspicion lifestyle factors causing the obesity)	Yes - Mother	No	No	No	No	No	Yes	Yes	-0.9
51	female	3.5	Dutch	No	Academic hospital	GP	NA	Rule out underlying cause (not further specified)	Yes	No	nee	No	No singular underlying cause identified		No	No	No	No	No	No	No	No	No	-0.2
52	male	3.8	Dutch	No	Academic hospital	medical specialist	Clinical geneticist	Rule out underlying cause (not further specified)	No	No	nee	Yes	No singular underlying cause identified		No	No	No	No	No	No	No	No	No	1.6
53	female	3.3	Dutch	No	Academic hospital	GP	NA	Rule out underlying cause (not further specified)	Yes	No	nee	No	No singular underlying cause identified		No	Yes - Mother	No	No	No	No	No	No	No	0.1
54	female	6	Western migration background	No	Academic hospital	medical specialist	Pediatrician	Suspicion of nonsyndromal cause (genetic obesity without ID)	Yes	No	nee	Yes	No singular underlying cause identified		No	No	No	No	No	Yes	No	No	No	-2.3
55	male	3.7	Dutch	No	Academic hospital	medical specialist	Pediatrician	Rule out underlying cause (not further specified)	Yes	Yes	nee	Yes	Medication		No	No	Yes	No	No	No	No	Yes	Yes	-0.3
56	male	2	Dutch	No	Academic hospital	medical specialist	Pediatrician	Rule out underlying cause (not further specified)	Yes	No	nee	No	No singular underlying cause identified		No	Yes- Father	No	No	No	No	Yes	No	No	1.3
57	male	3.1	Nonwestern migration background	No	Academic hospital	medical specialist	Pediatrician	Suspicion endocrine cause	No	No	ja	Yes	Genetic	Genetic obesity disorder with ID	No	No	Yes	No	Yes	No	Yes	Yes	No	0.5
58	female	4.1	Dutch	No	Academic hospital	medical specialist	Pediatrician	Suspicion of nonsyndromal cause (genetic obesity without ID)	Yes	No	nee	No	No singular underlying cause identified		No	Yes - Both	No	No	No	Yes	No	No	No	-2.2
59	male	5.8	Nonwestern migration background	Yes	Academic hospital	medical specialist	Pediatrician	Suspicion of nonsyndromal cause (genetic obesity without ID)	Yes	No	nee	No	No singular underlying cause identified		No	Yes - Both	Yes	No	No	Yes	No	No	No	-1.4
60	male	3.6	Dutch	No	Academic hospital	medical specialist	Clinical geneticist	Rule out underlying cause (not further specified)	No	Yes	nee	Yes	No singular underlying cause identified		No	Yes - Both	No	No	No	No	No	Yes	Yes	-0.4
61	male	3.9	Western migration background	No	General hospital	GP	NA	Treatment of obesity	Yes	No	nee	No	Genetic	Genetic obesity disorder without ID	Yes (high suspicion lifestyle factors causing the obesity)	No	No	No	No	No	No	No	No	-0.9
62	female	3.2	Dutch	No	Academic hospital	medical specialist	Clinical geneticist	Multidisciplinary treatment advice in case of known underlying medical cause	Yes	No	nee	No	Genetic	Genetic obesity disorder with ID	No	Yes- Father	Yes	No	No	No	Yes	Yes	No	-0.6
63	male	3.9	Nonwestern migration background	No	Academic hospital	medical specialist	Pediatric neurologist	Rule out underlying cause (not further specified)	Yes	Yes	nee	No	Medication		No	Yes- Father	No	No	No	No	No	Yes	No	-0.8
64	female	3	Dutch	No	Academic hospital	medical specialist	Pediatrician	Rule out underlying cause (not further specified)	No	Yes	nee	No	No singular underlying cause identified		No	No	No	No	No	No	No	No	No	-1.9
65	female	4.3	Dutch	No	Academic hospital	medical specialist	Pediatrician	Rule out underlying cause (not further specified)	Yes	No	nee	No	No singular underlying cause identified		No	Yes - Both	No	No	No	No	Yes	No	No	0.1
66	male	4	Nonwestern migration background	No	Academic hospital	medical specialist	Pediatrician	Suspicion of nonsyndromal cause (genetic obesity without ID)	Yes	Yes	nee	Yes	No singular underlying cause identified		Yes (high suspicion lifestyle factors causing the obesity)	Yes - Both	No	No	No	No	Yes	No	Yes	-0.6
67	male	3.3	Dutch	No	Academic hospital	GP	NA	Rule out underlying cause (not further specified)	No	Yes	nee	No	Medication		No	Yes - Both	Yes	No	No	No	No	No	No	0.4
68	female	4.9	Nonwestern migration background	No	Academic hospital	medical specialist	Rehabilitation physician	Rule out underlying cause (not further specified)	Yes	No	nee	No	No singular underlying cause identified		No	Yes - Mother	No	Yes, mother	No	Yes	No	No	No	-3.8
69	male	6	Dutch	No	Academic hospital	medical specialist	Pediatrician	Suspicion of nonsyndromal cause (genetic obesity without ID)	Yes	Yes	nee	Yes	No singular underlying cause identified		No	Yes- Father	No	No	No	No	No	No	No	-2.1
70	male	3.7	Dutch	No	General hospital	own initiative	NA	Evaluation of comorbidities	No	No	nee	Yes	No singular underlying cause identified		Yes (high suspicion lifestyle factors causing the obesity)	Yes - Mother	No	No	No	No	No	No	No	1.5
71	female	3.5	Dutch	No	Academic hospital	medical specialist	Pediatrician	Suspicion endocrine cause	Yes	Yes	nee	No	No singular underlying cause identified		No	No	Yes	No	No	Yes	Yes	No	No	0.4
72	male	4	Dutch	No	Academic hospital	youth physician	NA	Rule out underlying cause (not further specified)	Yes	No	nee	Yes	No singular underlying cause identified		Yes (high suspicion lifestyle factors causing the obesity)	Yes - Both	No	No	No	Yes	No	No	No	0.1
73	female	3.5	Nonwestern migration background	No	Academic hospital	medical specialist	Clinical geneticist	Multidisciplinary treatment advice in case of known underlying medical cause	Yes	Yes	nee	No	Genetic	Genetic obesity disorder without ID	No	Yes - Mother	No	No	No	No	No	No	No	0.4
74	male	4.7	Dutch	No	Academic hospital	medical specialist	Pediatrician	Rule out underlying cause (not further specified)	Yes	No	nee	No	No singular underlying cause identified		Yes (high suspicion lifestyle factors causing the obesity)	Yes - Mother	No	Yes, mother	No	No	No	No	No	1.1
75	female	4.4	Nonwestern migration background	No	Academic hospital	medical specialist	Pediatrician	Suspicion of nonsyndromal cause (genetic obesity without ID)	Yes	Yes	nee	No	No singular underlying cause identified		Yes (high suspicion lifestyle factors causing the obesity)	Yes - Both	No	No	No	No	No	No	No	-0.2
76	female	3.2	Dutch	No	Academic hospital	youth physician	NA	Rule out underlying cause (not further specified)	Yes	No	nee	No	No singular underlying cause identified	VUS/CNV that possibly explains the phenotype	No	No	No	No	No	No	Yes	No	No	1.6
77	male	3	Nonwestern migration background	No	Academic hospital	medical specialist	Pediatrician	Suspicion of syndromal cause (genetic obesity with ID)	No	No	nee	Yes	No singular underlying cause identified		No	Yes- Father	No	No	Yes	No	No	No	No	1.1
78	male	3.2	Dutch	No	Academic hospital	medical specialist	NA	Suspicion of syndromal cause (genetic obesity with ID)	No	No	ja	Yes	No singular underlying cause identified		No	Yes - Mother	Yes	No	No	No	Yes	No	Yes	0.2
79	female	2.9	Dutch	No	Academic hospital	medical specialist	Clinical geneticist	Multidisciplinary treatment advice in case of known underlying medical cause	Yes	No	nee	No	Genetic	Genetic obesity disorder without ID	No	No	No	No	No	No	Yes	No	No	0.5
80	female	2.8	Dutch	No	Academic hospital	medical specialist	Pediatrician	Multidisciplinary treatment advice in case of known underlying medical cause	Yes	No	nee	No	Genetic	Genetic obesity disorder without ID	No	No	No	No	No	No	Yes	No	No	0.5
81	female	5.9	Dutch	No	Academic hospital	medical specialist	Pediatrician	Suspicion of nonsyndromal cause (genetic obesity without ID)	Yes	No	nee	No	No singular underlying cause identified	VUS/CNV that possibly explains the phenotype	No	No	Yes	No	No	Yes	No	Yes	No	0.6
82	female	3.8	Western migration background	No	Academic hospital	medical specialist	Pediatrician	Rule out underlying cause (not further specified)	No	Yes	nee	Yes	No singular underlying cause identified		Yes (high suspicion lifestyle factors causing the obesity)	Yes - Mother	No	Yes, mother	No	No	No	No	No	0.5
83	female	2.9	Dutch	No	Academic hospital	medical specialist	Pediatrician	Suspicion of syndromal cause (genetic obesity with ID)	Yes	No	ja	Yes	No singular underlying cause identified		No	Yes- Father	Yes	No	No	No	Yes	Yes	No	0.4
84	male	3.4	Dutch	No	Academic hospital	medical specialist	Pediatrician	Suspicion of nonsyndromal cause (genetic obesity without ID)	Yes	No	nee	No	Genetic	Genetic obesity disorder with ID	No	Yes - Mother	No	No	No	Yes	Yes	Yes	No	-1.8
85	female	3.5	Dutch	Yes	Academic hospital	medical specialist	Pediatrician	Suspicion of nonsyndromal cause (genetic obesity without ID)	Yes	No	nee	No	No singular underlying cause identified		No	Yes - Mother	No	No	No	Yes	Yes	Yes	No	0.1
86	female	2.9	Dutch	No	Academic hospital	medical specialist	Clinical geneticist	Rule out underlying cause (not further specified)	Yes	No	nee	No	No singular underlying cause identified		No	No	Yes	No	Yes	No	No	Yes	No	0.3
87	female	2.8	Nonwestern migration background	No	Academic hospital	medical specialist	Clinical geneticist	Multidisciplinary treatment advice in case of known underlying medical cause	No	No	nee	No	Genetic	Genetic obesity disorder with ID	No	Yes - Mother	No	No	Yes	No	Yes	Yes	No	-1.2
88	male	3.6	Western migration background	No	Academic hospital	medical specialist	Pediatrician	Suspicion of syndromal cause (genetic obesity with ID)	Yes	No	nee	No	Genetic	Genetic obesity disorder with ID	No	Yes- Father	Yes	No	No	No	No	Yes	No	0.2
89	female	3.8	Dutch	No	Academic hospital	medical specialist	Pediatrician	Suspicion of nonsyndromal cause (genetic obesity without ID)	Yes	No	nee	No	No singular underlying cause identified		No	Yes - Mother	No	No	No	Yes	No	No	No	0.8
90	female	3.7	Dutch	No	Academic hospital	medical specialist	Pediatrician	Rule out underlying cause (not further specified)	No	No	nee	No	Cerebral		No	Yes - Mother	No	No	No	No	No	No	No	1.2
91	female	3.8	Nonwestern migration background	Yes	Academic hospital	medical specialist	Pediatrician	Suspicion of nonsyndromal cause (genetic obesity without ID)	Yes	No	nee	Yes	No singular underlying cause identified		No	Yes - Mother	No	No	No	No	Yes	No	No	-1
92	female	3.3	Dutch	No	Academic hospital	medical specialist	Pediatrician	Suspicion of nonsyndromal cause (genetic obesity without ID)	Yes	No	nee	No	No singular underlying cause identified		No	No	No	No	No	Yes	Yes	No	No	-0.2
93	female	3.5	Nonwestern migration background	No	Academic hospital	medical specialist	Pediatrician	Suspicion of nonsyndromal cause (genetic obesity without ID)	Yes	Yes	nee	No	No singular underlying cause identified		No	No	No	No	No	No	No	No	No	0.8
94	male	4.2	Dutch	No	Academic hospital	medical specialist	Pediatrician	Multidisciplinary treatment advice in case of known underlying medical cause	Yes	Yes	nee	No	Genetic	Genetic obesity disorder without ID	No	No	No	No	No	No	Yes	No	No	1.4
95	male	3.8	Western migration background	No	Academic hospital	medical specialist	Pediatrician	Suspicion of syndromal cause (genetic obesity with ID)	No	Yes	nee	No	No singular underlying cause identified		No	No	Yes	No	No	No	Yes	No	No	0.3
96	female	2.8	Dutch	No	Academic hospital	medical specialist	Pediatrician	Suspicion of syndromal cause (genetic obesity with ID)	Yes	No	nee	Yes	Genetic	Genetic obesity disorder with ID	No	Yes- Father	Yes	No	No	No	Yes	Yes	No	-0.3
97	female	3.1	Western migration background	No	Academic hospital	medical specialist	Pediatrician	Evaluation of comorbidities	Yes	No	nee	No	No singular underlying cause identified		No	Yes - Mother	No	No	No	No	Yes	Yes	No	-0.1
98	female	4.5	Nonwestern migration background	No	Academic hospital	medical specialist	Pediatrician	Treatment of obesity	Yes	No	nee	Yes	No singular underlying cause identified		No	Yes - Both	No	Yes, father	No	No	Yes	No	No	-1.9
99	female	8.9	Dutch	No	Academic hospital	youth physician	NA	Suspicion of nonsyndromal cause (genetic obesity without ID)	Yes	No	nee	No	Genetic	Genetic obesity disorder without ID	No	Yes - Mother	Yes	No	No	No	No	No	No	0.5
100	male	3	Dutch	No	Academic hospital	medical specialist	Pediatrician	Rule out underlying cause (not further specified)	No	Yes	nee	Yes	No singular underlying cause identified		No	Yes - Mother	No	Yes, mother	No	No	No	No	No	0.2
101	female	3	Dutch	No	Academic hospital	GP	NA	Rule out underlying cause (not further specified)	No	No	nee	Yes	No singular underlying cause identified		No	Yes - Mother	No	No	No	No	No	No	No	1.5
102	female	2.6	Nonwestern migration background	No	Academic hospital	other	NA	Rule out underlying cause (not further specified)	Yes	Yes	nee	No	No singular underlying cause identified		No	Yes - Mother	No	No	No	No	No	No	No	-3.3
103	male	3.7	Nonwestern migration background	No	Academic hospital	medical specialist	Clinical geneticist	Rule out underlying cause (not further specified)	No	Yes	nee	No	Medication		No	Yes - Mother	No	No	No	No	Yes	Yes	No	-3.3
104	male	4.1	Nonwestern migration background	No	Academic hospital	GP	NA	Treatment of obesity	No	No	nee	No	No singular underlying cause identified		Yes (high suspicion lifestyle factors causing the obesity)	No	No	No	No	No	No	No	No	2
105	male	4	Nonwestern migration background	No	Academic hospital	medical specialist	Pediatrician	Treatment of obesity	No	No	nee	No	No singular underlying cause identified		Yes (high suspicion lifestyle factors causing the obesity)	No	No	No	No	No	No	No	No	2
106	male	4.2	Nonwestern migration background	No	Academic hospital	medical specialist	Pediatrician	Treatment of obesity	No	Yes	nee	Yes	No singular underlying cause identified		No	No	No	No	No	No	No	No	No	-0.2
107	male	3	Dutch	No	Academic hospital	medical specialist	Clinical geneticist	Treatment of obesity	Yes	No	nee	Yes	No singular underlying cause identified		No	No	No	No	No	Yes	No	No	Yes	-0.4
108	female	3.4	Dutch	No	Academic hospital	medical specialist	Clinical geneticist	Treatment of obesity	Yes	No	nee	No	No singular underlying cause identified		No	No	No	No	No	No	Yes	No	No	-0.4
109	female	5	Dutch	No	Academic hospital	medical specialist	Pediatrician	Suspicion of syndromal cause (genetic obesity with ID)	Yes	No	nee	No	No singular underlying cause identified		No	Yes - Both	No	No	No	No	No	No	No	-0.1
110	male	4.5	Nonwestern migration background	No	Academic hospital	medical specialist	Pediatrician	Suspicion of syndromal cause (genetic obesity with ID)	Yes	No	nee	Yes	No singular underlying cause identified		No	Yes - Mother	Yes	No	No	No	Yes	Yes	Yes	-1.2
111	female	4.2	Dutch	No	Academic hospital	medical specialist	Clinical geneticist	Suspicion of nonsyndromal cause (genetic obesity without ID)	Yes	Yes	nee	No	No singular underlying cause identified		No	Yes - Mother	No	No	No	Yes	No	No	No	-0.7
112	female	4	Nonwestern migration background	No	Academic hospital	GP	NA	Treatment of obesity	Yes	No	ja	No	No singular underlying cause identified		No	Yes - Both	No	No	No	No	No	No	No	-0.9
113	female	3.5	Dutch	No	Academic hospital	medical specialist	Pediatrician	Rule out underlying cause (not further specified)	Yes	No	ja	No	No singular underlying cause identified		No	Yes- Father	No	No	No	Yes	No	No	No	0.1
114	female	2.7	Dutch	No	Academic hospital	medical specialist	Clinical geneticist	Treatment of obesity	Yes	No	nee	No	No singular underlying cause identified		No	No	No	No	No	Yes	No	No	No	-0.8
115	female	4.5	Dutch	No	General hospital	psychologist/psychiatrist	NA	Treatment of obesity	No	Yes	nee	Yes	No singular underlying cause identified		Yes (high suspicion lifestyle factors causing the obesity)	No	No	No	No	No	No	No	No	0.7
116	male	2.3	Dutch	No	Academic hospital	medical specialist	Clinical geneticist	Suspicion of nonsyndromal cause (genetic obesity without ID)	Yes	No	nee	Yes	Genetic	Genetic obesity disorder without ID	No	Yes- Father	No	No	No	No	Yes	No	Yes	0
117	male	4.3	Dutch	No	Academic hospital	medical specialist	Pediatrician	Suspicion of nonsyndromal cause (genetic obesity without ID)	Yes	Yes	nee	No	No singular underlying cause identified		No	No	No	No	No	Yes	No	No	No	-0.2
118	male	3.1	Nonwestern migration background	No	Academic hospital	medical specialist	Pediatrician	Suspicion of nonsyndromal cause (genetic obesity without ID)	Yes	No	nee	Yes	No singular underlying cause identified	VUS/CNV that possibly explains the phenotype	No	Yes - Mother	No	No	No	Yes	No	Yes	No	0.4
119	male	3.9	Nonwestern migration background	No	Academic hospital	medical specialist	Pediatrician	Suspicion of nonsyndromal cause (genetic obesity without ID)	No	No	nee	Yes	No singular underlying cause identified		No	Yes- Father	No	No	No	Yes	Yes	Yes	No	-0.2
120	female	4.4	Dutch	No	Academic hospital	medical specialist	Pediatric neurologist	Rule out underlying cause (not further specified)	Yes	No	nee	No	No singular underlying cause identified		No	Yes- Father	Yes	No	No	No	No	Yes	No	1.1
121	female	4	Dutch	No	Academic hospital	medical specialist	Pediatrician	Rule out underlying cause (not further specified)	Yes	No	nee	Yes	No singular underlying cause identified		No	No	No	No	No	No	No	No	No	0.1
122	female	3.6	Dutch	No	Academic hospital	medical specialist	Pediatrician	Suspicion of syndromal cause (genetic obesity with ID)	No	Yes	nee	No	No singular underlying cause identified		No	Yes - Mother	No	No	No	No	Yes	Yes	No	1
123	male	5.2	Dutch	No	Academic hospital	medical specialist	Pediatrician	Rule out underlying cause (not further specified)	Yes	Yes	nee	No	No singular underlying cause identified		No	Yes - Mother	Yes	No	No	No	No	No	No	-0.2
124	male	5.2	Nonwestern migration background	No	Academic hospital	medical specialist	Pediatrician	Suspicion of nonsyndromal cause (genetic obesity without ID)	Yes	Yes	nee	Yes	No singular underlying cause identified		Yes (high suspicion lifestyle factors causing the obesity)	Yes - Both	Yes	No	No	Yes	No	Yes	No	0.9
125	male	3.7	Dutch	No	Academic hospital	GP	NA	Rule out underlying cause (not further specified)	Yes	Yes	nee	No	No singular underlying cause identified		No	No	No	No	No	No	Yes	No	No	-1.4
126	male	3.8	Nonwestern migration background	No	General hospital	GP	NA	Treatment of obesity	Yes	Yes	nee	No	No singular underlying cause identified		Yes (high suspicion lifestyle factors causing the obesity)	No	No	No	No	No	No	No	No	-1.5
127	male	5.2	Nonwestern migration background	No	Academic hospital	medical specialist	Clinical geneticist	Suspicion of nonsyndromal cause (genetic obesity without ID)	Yes	Yes	nee	No	Genetic	Genetic obesity disorder without ID	No	No	No	No	No	Yes	Yes	No	No	2.4
128	female	4.8	Dutch	No	Academic hospital	medical specialist	Pediatrician	Rule out underlying cause (not further specified)	Yes	Yes	nee	No	No singular underlying cause identified		No	Yes - Mother	No	No	No	No	No	No	No	-1.5
129	female	4.1	Dutch	No	Academic hospital	medical specialist	Pediatrician	Suspicion of nonsyndromal cause (genetic obesity without ID)	Yes	No	nee	No	Genetic	Genetic obesity disorder without ID	No	Yes- Father	No	No	No	Yes	Yes	No	No	0.6
130	female	3.8	Dutch	No	General hospital	medical specialist	NA	Rule out underlying cause (not further specified)	Yes	No	nee	Yes	No singular underlying cause identified		Yes (high suspicion lifestyle factors causing the obesity)	Yes - Mother	No	No	No	No	No	No	No	-0.3
131	male	3.5	Dutch	No	General hospital	medical specialist	Pediatrician	Treatment of obesity	No	No	nee	No	No singular underlying cause identified		Yes (high suspicion lifestyle factors causing the obesity)	Yes - Both	No	Yes, both	No	No	No	No	No	-0.7
132	female	4.4	Western migration background	No	Academic hospital	medical specialist	Pediatrician	Suspicion of nonsyndromal cause (genetic obesity without ID)	Yes	No	nee	Yes	No singular underlying cause identified	VUS/CNV that possibly explains the phenotype	No	Yes - Both	No	No	No	Yes	Yes	No	Yes	0.4
133	female	4.2	Western migration background	No	Academic hospital	medical specialist	Pediatrician	Suspicion of nonsyndromal cause (genetic obesity without ID)	Yes	No	nee	No	No singular underlying cause identified	VUS/CNV that possibly explains the phenotype	No	Yes - Both	No	No	No	No	Yes	No	No	0.4
134	female	2.5	Dutch	No	Academic hospital	medical specialist	Clinical geneticist	Multidisciplinary treatment advice in case of known underlying medical cause	Yes	No	nee	No	Genetic	Genetic obesity disorder with ID	No	Yes- Father	No	No	No	No	Yes	Yes	No	0.3
135	male	4.3	Dutch	No	Academic hospital	medical specialist	Pediatrician	Suspicion of nonsyndromal cause (genetic obesity without ID)	Yes	No	nee	No	No singular underlying cause identified		No	Yes- Father	No	No	No	No	No	No	No	0.4
136	male	2.1	Dutch	No	Academic hospital	medical specialist	Pediatrician	Suspicion of syndromal cause (genetic obesity with ID)	No	No	nee	Yes	No singular underlying cause identified		No	Yes - Both	No	No	No	No	No	No	Yes	0.4
137	male	5.6	Nonwestern migration background	No	Academic hospital	medical specialist	Pediatrician	Rule out underlying cause (not further specified)	Yes	No	nee	No	No singular underlying cause identified		No	Yes- Father	No	No	No	No	No	No	No	-2.1
138	female	3.3	Dutch	No	General hospital	medical specialist	NA	Rule out underlying cause (not further specified)	No	Yes	nee	Yes	No singular underlying cause identified		Yes (high suspicion lifestyle factors causing the obesity)	Yes - Mother	No	No	No	No	No	No	Yes	0.4
139	female	4.2	Western migration background	No	General hospital	GP	NA	Rule out underlying cause (not further specified)	Yes	No	nee	Yes	No singular underlying cause identified		Yes (high suspicion lifestyle factors causing the obesity)	No	No	No	No	No	Yes	No	No	-1.8
140	female	4.7	Dutch	No	Academic hospital	medical specialist	Pediatrician	Suspicion of nonsyndromal cause (genetic obesity without ID)	Yes	No	nee	No	Genetic	Genetic obesity disorder without ID	No	No	No	No	No	No	Yes	No	No	0
141	male	4.2	Dutch	No	General hospital	GP	NA	Treatment of obesity	No	No	nee	Yes	No singular underlying cause identified		Yes (high suspicion lifestyle factors causing the obesity)	No	No	No	No	No	No	No	Yes	-1.1
142	male	5	Dutch	No	General hospital	GP	NA	Treatment of obesity	Yes	No	nee	No	No singular underlying cause identified		Yes (high suspicion lifestyle factors causing the obesity)	No	Yes	No	No	No	Yes	Yes	No	-2.4
143	female	4.1	Dutch	No	Academic hospital	medical specialist	Pediatrician	Suspicion of nonsyndromal cause (genetic obesity without ID)	Yes	No	nee	Yes	No singular underlying cause identified		No	Yes - Mother	No	No	No	No	Yes	No	No	0.1
144	female	4.7	Nonwestern migration background	No	Academic hospital	medical specialist	Pediatrician	Suspicion of nonsyndromal cause (genetic obesity without ID)	Yes	No	nee	Yes	No singular underlying cause identified		No	Yes - Both	No	No	No	No	No	No	No	-2.6
145	female	3.5	Dutch	No	Academic hospital	medical specialist	Pediatrician	Rule out underlying cause (not further specified)	Yes	No	ja	Yes	No singular underlying cause identified		No	Yes- Father	No	No	No	Yes	No	No	No	-1.3
146	male	3.5	Dutch	No	General hospital	medical specialist	Pediatrician	Treatment of obesity	No	No	nee	No	No singular underlying cause identified		Yes (high suspicion lifestyle factors causing the obesity)	No	No	No	No	No	No	No	No	-2.5
147	female	3.4	Dutch	No	Academic hospital	medical specialist	Pediatrician	Suspicion of syndromal cause (genetic obesity with ID)	No	Yes	ja	Yes	No singular underlying cause identified		No	No	Yes	No	No	No	Yes	Yes	Yes	-0.3
148	male	4	Dutch	No	General hospital	medical specialist	Pediatrician	Rule out underlying cause (not further specified)	Yes	No	nee	No	No singular underlying cause identified		Yes (high suspicion lifestyle factors causing the obesity)	No	No	No	No	No	No	No	No	1.1
149	female	4.4	Nonwestern migration background	Yes	Academic hospital	medical specialist	Pediatrician	Multidisciplinary treatment advice in case of known underlying medical cause	Yes	No	ja	No	Cerebral		No	No	No	No	No	No	No	Yes	No	-3.5
150	female	4.7	Dutch	No	Academic hospital	medical specialist	Pediatrician	Treatment of obesity	Yes	No	nee	Yes	No singular underlying cause identified		Yes (high suspicion lifestyle factors causing the obesity)	Yes - Both	No	No	No	No	Yes	No	No	0.5
151	male	4.2	Nonwestern migration background	No	General hospital	medical specialist	Pediatrician	Rule out underlying cause (not further specified)	No	No	nee	Yes	No singular underlying cause identified		Yes (high suspicion lifestyle factors causing the obesity)	Yes - Both	No	No	No	No	No	No	No	-3.8
152	male	4.8	Dutch	No	Academic hospital	medical specialist	Pediatrician	Suspicion of nonsyndromal cause (genetic obesity without ID)	Yes	No	nee	No	No singular underlying cause identified		No	Yes- Father	No	No	No	Yes	No	No	No	-0.2
153	female	3.7	Dutch	No	Academic hospital	medical specialist	Pediatrician	Suspicion of syndromal cause (genetic obesity with ID)	No	Yes	nee	Yes	No singular underlying cause identified		No	Yes - Both	Yes	No	No	No	No	Yes	Yes	-0.3
154	female	3.6	Nonwestern migration background	No	Academic hospital	youth physician	NA	Rule out underlying cause (not further specified)	Yes	No	nee	No	No singular underlying cause identified		No	Yes- Father	No	No	No	No	Yes	No	No	-3.7
155	male	4	Nonwestern migration background	No	Academic hospital	medical specialist	Pediatrician	Treatment of obesity	No	No	nee	No	No singular underlying cause identified		No	Yes - Both	No	No	No	No	No	No	No	0.3
156	female	3.3	Dutch	No	General hospital	medical specialist	Pediatrician	Rule out underlying cause (not further specified)	Yes	No	nee	No	No singular underlying cause identified		Yes (high suspicion lifestyle factors causing the obesity)	No	No	No	No	No	No	No	No	0.6
157	male	4.4	Dutch	No	Academic hospital	medical specialist	Pediatrician	Rule out underlying cause (not further specified)	Yes	No	nee	No	No singular underlying cause identified		No	No	No	No	No	No	No	No	No	-0.8
158	female	2.4	Dutch	No	Academic hospital	medical specialist	Clinical geneticist	Multidisciplinary treatment advice in case of known underlying medical cause	No	No	nee	No	Genetic	Genetic obesity disorder with ID	No	No	Yes	No	No	No	Yes	No	No	0.3
159	female	3.2	Dutch	No	Academic hospital	GP	NA	Rule out underlying cause (not further specified)	Yes	No	nee	Yes	Cerebral		No	No	No	No	No	No	No	No	No	1.1
160	female	2.3	Dutch	No	Academic hospital	medical specialist	Pediatrician	Suspicion of nonsyndromal cause (genetic obesity without ID)	Yes	No	nee	Yes	No singular underlying cause identified		No	Yes - Mother	No	No	No	No	No	Yes	No	0.4
161	female	4.4	Nonwestern migration background	No	Academic hospital	medical specialist	Pediatrician	Suspicion of syndromal cause (genetic obesity with ID)	Yes	No	nee	No	Genetic	Genetic obesity disorder without ID	No	Yes - Mother	No	No	No	Yes	Yes	No	No	-2.6
162	female	3.4	Nonwestern migration background	No	General hospital	medical specialist	Pediatrician	Treatment of obesity	No	Yes	nee	Yes	No singular underlying cause identified		Yes (high suspicion lifestyle factors causing the obesity)	Yes - Mother	No	No	No	No	Yes	No	No	-2.4
163	female	3.2	Dutch	No	General hospital	GP	NA	Treatment of obesity	No	Yes	nee	Yes	No singular underlying cause identified		Yes (high suspicion lifestyle factors causing the obesity)	Yes - Both	No	No	No	No	Yes	No	No	-0.7
164	female	2.6	Dutch	No	General hospital	GP	NA	Treatment of obesity	No	No	nee	No	No singular underlying cause identified		No	No	No	No	No	No	Yes	No	No	-0.5
165	female	5.1	Dutch	No	Academic hospital	medical specialist	Clinical geneticist	Treatment of obesity	Yes	No	nee	Yes	No singular underlying cause identified		No	Yes - Both	No	No	No	Yes	Yes	No	No	0.5
166	male	3.2	Western migration background	No	Academic hospital	medical specialist	Pediatrician	Rule out underlying cause (not further specified)	No	Yes	nee	Yes	No singular underlying cause identified		Yes (high suspicion lifestyle factors causing the obesity)	No	No	No	No	No	No	No	No	0.1
167	female	4	Western migration background	No	Academic hospital	medical specialist	Pediatrician	Rule out underlying cause (not further specified)	Yes	Yes	nee	Yes	Medication		Yes (high suspicion lifestyle factors causing the obesity)	Yes - Mother	No	Yes, mother	No	No	No	No	No	-0.6
168	male	4.7	Dutch	No	General hospital	GP	NA	Rule out underlying cause (not further specified)	Yes	No	nee	No	No singular underlying cause identified		No	Yes - Both	No	Yes, mother	No	No	No	No	No	0.4
169	female	3.4	Dutch	No	General hospital	GP	NA	Treatment of obesity	Yes	No	nee	Yes	No singular underlying cause identified		Yes (high suspicion lifestyle factors causing the obesity)	Yes- Father	No	No	No	Yes	Yes	No	No	0.5
170	female	2.6	Dutch	No	Academic hospital	medical specialist	Pediatrician	Rule out underlying cause (not further specified)	No	No	nee	No	No singular underlying cause identified		No	Yes - Mother	No	No	No	No	No	No	No	0
171	female	3	Dutch	No	General hospital	medical specialist	Pediatrician	Rule out underlying cause (not further specified)	No	Yes	nee	Yes	Medication		No	Yes - Mother	Yes	No	No	No	No	Yes	No	-0.4
172	male	3.2	Nonwestern migration background	No	Academic hospital	medical specialist	Pediatrician	Suspicion of syndromal cause (genetic obesity with ID)	Yes	No	nee	Yes	No singular underlying cause identified	VUS/CNV that possibly explains the phenotype	No	Yes - Both	Yes	Yes, mother	Yes	No	No	No	Yes	-1
173	female	3.2	Nonwestern migration background	No	Academic hospital	medical specialist	Pediatrician	Suspicion of syndromal cause (genetic obesity with ID)	Yes	No	nee	Yes	No singular underlying cause identified		No	Yes - Mother	No	No	No	No	Yes	Yes	No	-1.4
174	female	3.3	Nonwestern migration background	No	General hospital	medical specialist	Pediatrician	Treatment of obesity	No	No	nee	No	No singular underlying cause identified		No	Yes - Mother	No	No	No	Yes	No	Yes	No	-4.8
175	male	6.6	Nonwestern migration background	No	Academic hospital	medical specialist	Pediatrician	Suspicion of nonsyndromal cause (genetic obesity without ID)	Yes	No	nee	No	No singular underlying cause identified		No	Yes - Mother	No	No	No	Yes	No	No	No	0.4
176	female	3.3	Dutch	No	Academic hospital	medical specialist	Clinical geneticist	Suspicion of syndromal cause (genetic obesity with ID)	No	No	nee	No	No singular underlying cause identified		No	No	No	No	No	No	No	Yes	No	0.5
177	female	4.5	Dutch	No	Academic hospital	medical specialist	Pediatric surgeon	Rule out underlying cause (not further specified)	Yes	No	nee	No	No singular underlying cause identified		No	No	Yes	No	No	No	Yes	No	No	1.2
178	female	2.9	Dutch	No	Academic hospital	medical specialist	Pediatrician	Rule out underlying cause (not further specified)	Yes	No	nee	No	No singular underlying cause identified		No	Yes - Both	No	Yes, mother	No	Yes	No	No	No	0.2
179	female	3	Dutch	No	Academic hospital	medical specialist	Pediatrician	Suspicion of syndromal cause (genetic obesity with ID)	Yes	No	nee	No	No singular underlying cause identified		No	Yes - Mother	No	No	No	No	No	No	No	-1.4
180	female	3.2	Dutch	No	General hospital	medical specialist	Pediatric surgeon	Rule out underlying cause (not further specified)	No	No	nee	Yes	No singular underlying cause identified		No	No	Yes	No	No	No	Yes	No	No	0
181	male	3.7	Nonwestern migration background	No	General hospital	school physician	NA	Treatment of obesity	No	No	nee	Yes	No singular underlying cause identified		Yes (high suspicion lifestyle factors causing the obesity)	No	No	No	No	Yes	Yes	No	No	-3.8
182	female	3.8	Nonwestern migration background	No	Academic hospital	medical specialist	Pediatrician	Suspicion of syndromal cause (genetic obesity with ID)	Yes	No	nee	Yes	No singular underlying cause identified		No	Yes- Father	Yes	No	No	No	Yes	No	No	1.4
183	male	4.4	Dutch	Yes	Academic hospital	medical specialist	Pediatrician	Suspicion of nonsyndromal cause (genetic obesity without ID)	Yes	No	nee	No	Genetic	Genetic obesity disorder without ID	No	No	No	No	No	No	Yes	No	No	0.2
184	female	3	Western migration background	No	Academic hospital	medical specialist	Clinical geneticist	Suspicion of syndromal cause (genetic obesity with ID)	No	No	nee	No	Genetic	Genetic obesity disorder with ID	No	Yes- Father	Yes	No	No	No	No	No	No	-0.4
185	female	3.6	Dutch	No	General hospital	medical specialist	Pediatrician	Rule out underlying cause (not further specified)	Yes	No	nee	Yes	No singular underlying cause identified		No	Yes - Both	No	No	No	No	No	No	No	0.2
186	male	4	Western migration background	No	Academic hospital	medical specialist	Pediatrician	Suspicion of syndromal cause (genetic obesity with ID)	Yes	No	nee	No	No singular underlying cause identified		No	Yes- Father	No	No	No	No	Yes	Yes	No	-1
187	female	4.2	Nonwestern migration background	No	Academic hospital	medical specialist	Pediatrician	Suspicion of nonsyndromal cause (genetic obesity without ID)	Yes	No	nee	No	Genetic	Genetic obesity disorder without ID	No	Yes - Both	No	No	No	Yes	Yes	No	No	-2.4
188	female	3.4	Dutch	No	Academic hospital	medical specialist	Pediatrician	Rule out underlying cause (not further specified)	No	No	nee	No	No singular underlying cause identified		No	No	No	No	No	No	No	No	No	-1.8
189	male	2	Dutch	Yes	General hospital	GP	NA	Rule out underlying cause (not further specified)	No	No	nee	Yes	No singular underlying cause identified		No	Yes- Father	No	Yes, father	No	No	Yes	No	No	0.4
190	male	3.3	Dutch	No	Academic hospital	own initiative	NA	Rule out underlying cause (not further specified)	No	Yes	nee	No	No singular underlying cause identified		No	Yes- Father	No	No	No	Yes	No	No	No	1
191	female	2.3	Dutch	No	Academic hospital	medical specialist	Pediatrician	Treatment of obesity	No	No	nee	Yes	No singular underlying cause identified		No	No	No	No	No	No	No	No	No	1.8
192	female	3.7	Nonwestern migration background	No	Academic hospital	medical specialist	Clinical geneticist	Suspicion of nonsyndromal cause (genetic obesity without ID)	Yes	No	nee	Yes	No singular underlying cause identified	VUS/CNV that possibly explains the phenotype	No	Yes - Both	No	No	No	No	Yes	Yes	Yes	0.3
193	female	3.3	Dutch	No	General hospital	GP	NA	Treatment of obesity	Yes	Yes	nee	No	No singular underlying cause identified		Yes (high suspicion lifestyle factors causing the obesity)	Yes - Mother	No	No	No	No	No	No	No	1
194	male	4.4	Dutch	No	General hospital	medical specialist	Pediatrician	Rule out underlying cause (not further specified)	No	No	nee	Yes	No singular underlying cause identified		No	No	No	No	No	No	Yes	No	No	1.4
195	male	3.8	Dutch	No	General hospital	medical specialist	Pediatrician	Rule out underlying cause (not further specified)	No	No	nee	Yes	No singular underlying cause identified		No	Yes - Both	No	No	No	No	No	No	No	0.8
196	male	3.2	Dutch	No	Academic hospital	medical specialist	Pediatrician	Suspicion of syndromal cause (genetic obesity with ID)	Yes	No	nee	Yes	No singular underlying cause identified	VUS/CNV that possibly explains the phenotype	No	No	Yes	No	No	No	No	Yes	No	-2.1
197	female	2.6	Dutch	No	Academic hospital	medical specialist	Pediatrician	Multidisciplinary treatment advice in case of known underlying medical cause	No	No	nee	No	Cerebral		No	No	No	No	No	No	No	No	No	1.3
198	male	3.4	Dutch	No	General hospital	medical specialist	Pediatrician	Treatment of obesity	No	No	nee	No	No singular underlying cause identified		Yes (high suspicion lifestyle factors causing the obesity)	Yes - Both	No	No	No	No	No	No	No	1.6
199	female	3.1	Dutch	No	General hospital	GP	NA	Treatment of obesity	No	No	ja	Yes	No singular underlying cause identified		No	Yes - Both	No	No	No	No	Yes	No	No	0.7
200	female	3.6	Western migration background	No	Academic hospital	medical specialist	Pediatrician	Rule out underlying cause (not further specified)	No	No	nee	Yes	No singular underlying cause identified		Yes (high suspicion lifestyle factors causing the obesity)	Yes - Both	No	No	No	No	No	No	No	-1
201	male	4.1	Dutch	No	General hospital	GP	NA	Rule out underlying cause (not further specified)	No	No	nee	No	No singular underlying cause identified		Yes (high suspicion lifestyle factors causing the obesity)	Yes - Both	No	No	No	No	No	No	No	1.7
202	male	4.6	Dutch	Yes	Academic hospital	medical specialist	Pediatrician	Rule out underlying cause (not further specified)	Yes	Yes	nee	Yes	No singular underlying cause identified		No	Yes - Both	No	No	No	Yes	Yes	No	Yes	0.4
203	male	2.6	Dutch	No	Academic hospital	medical specialist	Pediatrician	Multidisciplinary treatment advice in case of known underlying medical cause	No	No	ja	No	Genetic	Genetic obesity disorder with ID	No	Yes- Father	Yes	No	No	No	No	Yes	No	0.2
204	female	3.6	Dutch	No	General hospital	GP	NA	Rule out underlying cause (not further specified)	Yes	No	nee	Yes	No singular underlying cause identified		Yes (high suspicion lifestyle factors causing the obesity)	Yes - Both	No	Yes, mother	No	No	No	No	No	-1.4
205	female	3	Dutch	No	General hospital	own initiative	NA	Rule out underlying cause (not further specified)	No	No	nee	Yes	No singular underlying cause identified		No	Yes - Mother	No	Yes, mother	No	No	Yes	No	No	0.9
206	female	4.6	Dutch	No	Academic hospital	medical specialist	Pediatrician	Evaluation of comorbidities	Yes	No	nee	Yes	No singular underlying cause identified		No	Yes - Both	No	No	No	No	No	Yes	No	-2.3
207	female	4.2	Nonwestern migration background	Yes	Academic hospital	medical specialist	Pediatrician	Rule out underlying cause (not further specified)	Yes	Yes	nee	No	Medication		No	Yes - Mother	No	No	No	No	Yes	No	No	-1.8
208	female	3.5	Dutch	No	Academic hospital	medical specialist	Pediatrician	Suspicion of nonsyndromal cause (genetic obesity without ID)	Yes	Yes	ja	No	Genetic	Genetic obesity disorder with ID	No	No	Yes	No	No	No	Yes	No	No	0.3
209	female	3.9	Nonwestern migration background	No	General hospital	GP	NA	Rule out underlying cause (not further specified)	Yes	No	nee	No	No singular underlying cause identified		Yes (high suspicion lifestyle factors causing the obesity)	Yes - Mother	No	No	No	No	No	No	No	-1.8
210	female	3.8	Nonwestern migration background	No	General hospital	GP	NA	Rule out underlying cause (not further specified)	Yes	No	nee	No	No singular underlying cause identified		Yes (high suspicion lifestyle factors causing the obesity)	Yes - Mother	No	No	No	Yes	No	No	No	-1.8
211	male	3.6	Dutch	No	General hospital	GP	NA	Rule out underlying cause (not further specified)	No	No	nee	No	No singular underlying cause identified		Yes (high suspicion lifestyle factors causing the obesity)	Yes - Mother	Yes	Yes, mother	No	No	No	No	No	0
212	female	3.8	Dutch	No	Academic hospital	medical specialist	Pediatrician	Rule out underlying cause (not further specified)	Yes	No	nee	Yes	No singular underlying cause identified	VUS/CNV that possibly explains the phenotype	No	Yes - Both	No	No	No	Yes	Yes	No	No	1.1
213	female	3.9	Dutch	No	General hospital	medical specialist	Pediatrician	Rule out underlying cause (not further specified)	No	No	nee	Yes	No singular underlying cause identified		Yes (high suspicion lifestyle factors causing the obesity)	Yes - Mother	No	No	No	No	No	No	No	1.6
214	female	2.8	Nonwestern migration background	No	General hospital	own initiative	NA	Rule out underlying cause (not further specified)	No	No	nee	Yes	No singular underlying cause identified		Yes (high suspicion lifestyle factors causing the obesity)	No	No	No	No	No	Yes	Yes	No	-1.5
215	female	3.5	Dutch	No	General hospital	medical specialist	Pediatrician	Rule out underlying cause (not further specified)	No	Yes	nee	Yes	Medication		Yes (high suspicion lifestyle factors causing the obesity)	No	No	No	No	No	Yes	No	Yes	1.1
216	male	4.3	Nonwestern migration background	Yes	General hospital	GP	NA	Treatment of obesity	Yes	No	nee	Yes	No singular underlying cause identified		Yes (high suspicion lifestyle factors causing the obesity)	Yes - Mother	No	No	No	No	No	No	No	0
217	male	4.9	Dutch	No	Academic hospital	medical specialist	Pediatrician	Rule out underlying cause (not further specified)	No	No	nee	No	No singular underlying cause identified		Yes (high suspicion lifestyle factors causing the obesity)	Yes - Both	No	Yes, mother	No	No	No	No	No	0.2
218	male	4.5	Nonwestern migration background	No	Academic hospital	medical specialist	Pediatrician	Rule out underlying cause (not further specified)	Yes	Yes	nee	No	No singular underlying cause identified		No	No	No	No	No	No	No	No	No	-2.5
219	female	3.5	Nonwestern migration background	No	General hospital	GP	NA	Rule out underlying cause (not further specified)	No	No	nee	No	No singular underlying cause identified		Yes (high suspicion lifestyle factors causing the obesity)	No	No	No	No	No	No	No	No	-3.8
220	female	4.3	Dutch	No	General hospital	medical specialist	Pediatrician	Rule out underlying cause (not further specified)	No	No	nee	Yes	No singular underlying cause identified		Yes (high suspicion lifestyle factors causing the obesity)	Yes - Both	No	No	No	No	Yes	No	No	0.5
221	male	4	Dutch	No	Academic hospital	medical specialist	Pediatrician	Treatment of obesity	Yes	Yes	nee	Yes	No singular underlying cause identified		No	Yes - Both	No	No	No	No	No	No	No	-1.5
222	female	4.3	Dutch	No	Academic hospital	medical specialist	Pediatrician	Treatment of obesity	Yes	Yes	nee	Yes	No singular underlying cause identified		No	Yes - Both	No	No	No	No	No	No	No	-1.5
223	female	4.2	Dutch	No	Academic hospital	medical specialist	Pediatrician	Suspicion of nonsyndromal cause (genetic obesity without ID)	Yes	No	nee	Yes	No singular underlying cause identified	VUS/CNV that possibly explains the phenotype	No	Yes - Both	No	Yes, father	No	Yes	Yes	No	No	-1.1
224	male	4.2	Nonwestern migration background	No	Academic hospital	medical specialist	Pediatrician	Suspicion of nonsyndromal cause (genetic obesity without ID)	No	Yes	nee	Yes	No singular underlying cause identified		No	Yes - Both	No	Yes, mother	No	No	No	Yes	No	-1
225	female	3.8	Dutch	No	Academic hospital	medical specialist	Pediatrician	Treatment of obesity	Yes	No	nee	Yes	No singular underlying cause identified		Yes (high suspicion lifestyle factors causing the obesity)	Yes - Mother	No	No	No	No	No	No	No	-2.4
226	male	4	Dutch	No	Academic hospital	medical specialist	Pediatrician	Rule out underlying cause (not further specified)	No	No	nee	Yes	No singular underlying cause identified		Yes (high suspicion lifestyle factors causing the obesity)	No	No	No	No	No	Yes	No	Yes	0.4
227	male	4.9	Dutch	No	Academic hospital	medical specialist	Pediatrician	Rule out underlying cause (not further specified)	Yes	Yes	nee	No	No singular underlying cause identified		No	Yes - Both	No	No	No	No	No	No	No	-0.1
228	female	4.4	Nonwestern migration background	No	Academic hospital	medical specialist	Pediatrician	Suspicion of nonsyndromal cause (genetic obesity without ID)	Yes	Yes	nee	No	No singular underlying cause identified		No	Yes - Mother	No	No	No	No	Yes	No	No	-0.9
229	male	4.3	Dutch	No	General hospital	youth physician	NA	Rule out underlying cause (not further specified)	No	No	nee	Yes	No singular underlying cause identified		Yes (high suspicion lifestyle factors causing the obesity)	Yes - Both	No	No	No	Yes	No	No	Yes	0.2
230	male	5.2	Nonwestern migration background	Yes	Academic hospital	medical specialist	Pediatrician	Suspicion of nonsyndromal cause (genetic obesity without ID)	Yes	Yes	nee	No	No singular underlying cause identified		No	Yes - Both	No	No	No	Yes	No	No	No	-2.5
231	female	3.2	Nonwestern migration background	No	Academic hospital	medical specialist	Pediatrician	Rule out underlying cause (not further specified)	Yes	No	nee	No	Cerebral		No	Yes - Mother	Yes	No	No	No	Yes	No	No	-0.6
232	male	3.9	Dutch	No	Academic hospital	medical specialist	Pediatrician	Suspicion endocrine cause	No	No	nee	Yes	No singular underlying cause identified		No	Yes - Both	No	Yes, father	No	No	No	Yes	No	-0.5
233	female	2.8	Dutch	No	General hospital	GP	NA	Treatment of obesity	No	No	nee	Yes	No singular underlying cause identified		Yes (high suspicion lifestyle factors causing the obesity)	No	No	No	No	No	No	No	No	1.7
234	female	4.7	Nonwestern migration background	No	General hospital	medical specialist	Pediatrician	Rule out underlying cause (not further specified)	No	No	nee	No	No singular underlying cause identified		Yes (high suspicion lifestyle factors causing the obesity)	Yes - Both	No	Yes, mother	No	No	No	No	No	-0.8
235	male	3.4	Dutch	No	Academic hospital	medical specialist	Pediatrician	Rule out underlying cause (not further specified)	Yes	No	nee	No	No singular underlying cause identified		No	No	No	No	No	No	No	No	No	2.2
236	male	3.1	Dutch	No	Academic hospital	medical specialist	Pediatrician	Suspicion of syndromal cause (genetic obesity with ID)	Yes	No	ja	Yes	No singular underlying cause identified		No	Yes - Mother	No	No	No	No	No	No	Yes	0.5
237	female	3.9	Dutch	No	Academic hospital	medical specialist	Pediatrician	Suspicion of nonsyndromal cause (genetic obesity without ID)	Yes	No	nee	Yes	No singular underlying cause identified		No	Yes- Father	No	No	No	Yes	Yes	No	No	-0.4
238	male	4.1	Dutch	No	Academic hospital	medical specialist	Pediatrician	Rule out underlying cause (not further specified)	Yes	Yes	ja	Yes	No singular underlying cause identified	VUS/CNV that possibly explains the phenotype	No	Yes- Father	No	No	No	No	Yes	Yes	Yes	0.3
239	male	3.7	Western migration background	Yes	General hospital	medical specialist	Pediatrician	Treatment of obesity	Yes	No	nee	Yes	No singular underlying cause identified		Yes (high suspicion lifestyle factors causing the obesity)	No	No	No	No	No	No	Yes	No	0.5
240	female	2.6	Dutch	No	General hospital	medical specialist	Psychiatrist	Rule out underlying cause (not further specified)	Yes	Yes	nee	Yes	No singular underlying cause identified		Yes (high suspicion lifestyle factors causing the obesity)	No	No	No	No	No	No	Yes	Yes	0.5
241	female	4.4	Nonwestern migration background	Yes	General hospital	GP	NA	Rule out underlying cause (not further specified)	Yes	No	nee	No	No singular underlying cause identified		Yes (high suspicion lifestyle factors causing the obesity)	Yes - Both	No	No	No	No	No	No	No	-1.8
242	female	4	Dutch	No	Academic hospital	medical specialist	Pediatrician	Rule out underlying cause (not further specified)	No	Yes	nee	Yes	No singular underlying cause identified		No	Yes - Mother	Yes	Yes, mother	Yes	No	Yes	Yes	No	-0.3
243	female	3.3	Dutch	No	Academic hospital	medical specialist	Pediatrician	Multidisciplinary treatment advice in case of known underlying medical cause	Yes	No	ja	No	Genetic	Genetic obesity disorder with ID	No	No	No	No	Yes	No	No	No	No	-0.7
244	female	3.3	Western migration background	No	Academic hospital	medical specialist	Pediatrician	Multidisciplinary treatment advice in case of known underlying medical cause	No	Yes	ja	Yes	Genetic	Genetic obesity disorder with ID	No	No	No	No	No	No	Yes	No	Yes	1.5
245	male	3.7	Nonwestern migration background	No	General hospital	medical specialist	Rehabilitation physician	Treatment of obesity	Yes	No	nee	No	No singular underlying cause identified		Yes (high suspicion lifestyle factors causing the obesity)	Yes- Father	No	No	No	No	Yes	Yes	No	-2.5
246	male	0.6	Dutch	No	Academic hospital	medical specialist	Pediatrician	Suspicion of syndromal cause (genetic obesity with ID)	Yes	No	nee	Yes	Genetic	Genetic obesity disorder with ID	No	No	Yes	No	No	No	No	Yes	Yes	-1.4
247	female	1.8	Dutch	No	Academic hospital	medical specialist	Pediatrician	Suspicion of syndromal cause (genetic obesity with ID)	Yes	No	nee	No	Genetic	Genetic obesity disorder with ID	No	No	Yes	No	No	No	No	Yes	No	-1.4
248	female	-0.1	Dutch	No	Academic hospital	medical specialist	Pediatrician	Suspicion of syndromal cause (genetic obesity with ID)	Yes	No	nee	No	Genetic	Genetic obesity disorder with ID	No	No	Yes	No	Yes	No	No	Yes	No	-1.4
249	female	3.7	Western migration background	Yes	General hospital	medical specialist	Pediatrician	Rule out underlying cause (not further specified)	Yes	No	nee	No	No singular underlying cause identified		Yes (high suspicion lifestyle factors causing the obesity)	Yes - Both	No	No	Yes	No	No	No	No	-1
250	male	3.7	Dutch	No	General hospital	medical specialist	NA	Rule out underlying cause (not further specified)	No	Yes	nee	Yes	No singular underlying cause identified		Yes (high suspicion lifestyle factors causing the obesity)	Yes - Both	No	Yes, both	No	No	No	No	No	-1.8
251	male	4.4	Dutch	Yes	General hospital	GP	NA	Rule out underlying cause (not further specified)	No	No	nee	Yes	No singular underlying cause identified		Yes (high suspicion lifestyle factors causing the obesity)	Yes - Both	No	Yes, father	No	No	No	No	No	0.4
252	female	3.6	Nonwestern migration background	No	General hospital	medical specialist	NA	Treatment of obesity	No	Yes	nee	Yes	Medication		No	Yes - Mother	No	Yes, mother	No	No	No	No	No	0.3
253	female	4.1	Dutch	No	Academic hospital	medical specialist	Pediatrician	Rule out underlying cause (not further specified)	No	Yes	nee	No	No singular underlying cause identified		No	Yes - Mother	No	No	No	No	Yes	No	No	0.5
254	female	4.6	Nonwestern migration background	Yes	Academic hospital	medical specialist	Pediatrician	Treatment of obesity	Yes	Yes	nee	No	No singular underlying cause identified		No	No	No	No	No	No	No	No	No	-2.1
255	female	3.9	Dutch	No	Academic hospital	medical specialist	Pediatrician	Suspicion of nonsyndromal cause (genetic obesity without ID)	Yes	No	nee	No	No singular underlying cause identified		No	Yes - Mother	No	Yes, mother	No	No	Yes	No	No	-0.6
256	male	5.7	Nonwestern migration background	No	Academic hospital	medical specialist	Pediatrician	Rule out underlying cause (not further specified)	No	No	nee	Yes	No singular underlying cause identified		Yes (high suspicion lifestyle factors causing the obesity)	No	No	No	No	No	No	No	No	0.5
257	female	4.3	Dutch	No	General hospital	psychologist/psychiatrist	NA	Treatment of obesity	No	No	nee	Yes	No singular underlying cause identified		Yes (high suspicion lifestyle factors causing the obesity)	Yes- Father	No	No	No	No	No	No	Yes	0.8
258	male	4.2	Nonwestern migration background	No	General hospital	medical specialist	Pediatrician	Rule out underlying cause (not further specified)	Yes	No	nee	Yes	No singular underlying cause identified	VUS/CNV that possibly explains the phenotype	Yes (high suspicion lifestyle factors causing the obesity)	Yes - Mother	No	No	No	Yes	No	No	Yes	-3.5
259	male	4.2	Nonwestern migration background	Yes	Academic hospital	medical specialist	Pediatrician	Suspicion of syndromal cause (genetic obesity with ID)	Yes	No	nee	Yes	No singular underlying cause identified		Yes (high suspicion lifestyle factors causing the obesity)	Yes - Mother	No	Yes, mother	No	No	Yes	Yes	Yes	-0.6
260	female	3.3	Dutch	No	Academic hospital	medical specialist	Pediatrician	Rule out underlying cause (not further specified)	Yes	No	nee	No	No singular underlying cause identified		No	Yes- Father	No	No	No	No	No	No	No	-0.4
261	male	4	Dutch	No	General hospital	medical specialist	Pediatrician	Treatment of obesity	No	No	nee	No	No singular underlying cause identified		No	Yes- Father	No	No	No	No	No	No	No	-1.7
262	female	3.3	Dutch	No	Academic hospital	medical specialist	Pediatrician	Suspicion of syndromal cause (genetic obesity with ID)	Yes	Yes	nee	No	No singular underlying cause identified		No	No	Yes	No	No	No	Yes	Yes	No	-0.3
263	female	5.4	Dutch	No	Academic hospital	medical specialist	Pediatrician	Suspicion of nonsyndromal cause (genetic obesity without ID)	Yes	No	nee	No	Genetic	Genetic obesity disorder without ID	No	Yes - Mother	No	No	No	Yes	Yes	No	No	-1
264	male	3.3	Nonwestern migration background	No	Academic hospital	medical specialist	Pediatrician	Rule out underlying cause (not further specified)	Yes	No	nee	Yes	No singular underlying cause identified		No	Yes- Father	No	No	No	No	No	Yes	No	-2.1
265	female	3.9	Dutch	No	Academic hospital	medical specialist	Pediatrician	Treatment of obesity	No	No	nee	Yes	No singular underlying cause identified		Yes (high suspicion lifestyle factors causing the obesity)	Yes - Mother	No	No	No	No	Yes	Yes	No	1.1
266	female	2.2	Dutch	No	General hospital	medical specialist	Pediatrician	Suspicion of nonsyndromal cause (genetic obesity without ID)	Yes	Yes	nee	No	No singular underlying cause identified		No	No	No	No	No	No	Yes	No	No	-2.8
267	male	3.5	Nonwestern migration background	No	General hospital	youth physician	NA	Rule out underlying cause (not further specified)	Yes	No	nee	Yes	No singular underlying cause identified		Yes (high suspicion lifestyle factors causing the obesity)	Yes- Father	No	No	No	No	Yes	No	No	-2.5
268	female	3.7	Dutch	No	Academic hospital	medical specialist	Pediatrician	Suspicion of nonsyndromal cause (genetic obesity without ID)	Yes	Yes	nee	No	Genetic	Genetic obesity disorder without ID	No	No	No	No	No	No	Yes	No	No	0
269	female	3.1	Dutch	No	Academic hospital	medical specialist	Pediatrician	Rule out underlying cause (not further specified)	No	Yes	nee	No	No singular underlying cause identified		No	No	No	No	No	No	Yes	No	No	0.1
270	female	4.2	Dutch	No	Academic hospital	medical specialist	Pediatrician	Suspicion of nonsyndromal cause (genetic obesity without ID)	Yes	No	nee	No	No singular underlying cause identified		Yes (high suspicion lifestyle factors causing the obesity)	Yes - Both	No	Yes, father	No	No	No	No	No	-1.2
271	female	3.1	Nonwestern migration background	No	General hospital	GP	Pediatrician	Rule out underlying cause (not further specified)	No	No	nee	No	No singular underlying cause identified		Yes (high suspicion lifestyle factors causing the obesity)	Yes - Both	No	No	No	No	No	No	No	-1.8
272	female	3.1	Dutch	No	Academic hospital	medical specialist	Pediatrician	Treatment of obesity	Yes	No	nee	No	No singular underlying cause identified		Yes (high suspicion lifestyle factors causing the obesity)	Yes- Father	No	No	No	Yes	Yes	Yes	No	1
273	female	4.6	Dutch	No	Academic hospital	medical specialist	Pediatrician	Multidisciplinary treatment advice in case of known underlying medical cause	Yes	No	nee	Yes	Genetic	Genetic obesity disorder without ID	No	Yes - Mother	No	Yes, mother	No	No	Yes	No	No	-0.7
274	male	4.8	Nonwestern migration background	Yes	Academic hospital	medical specialist	Pediatrician	Rule out underlying cause (not further specified)	Yes	No	nee	No	No singular underlying cause identified		No	Yes- Father	No	No	No	No	Yes	No	No	-1.4
275	male	3.8	Western migration background	No	General hospital	medical specialist	Pediatrician	Suspicion of syndromal cause (genetic obesity with ID)	Yes	No	nee	Yes	No singular underlying cause identified		No	Yes - Mother	No	No	No	No	No	Yes	Yes	-0.7
276	male	5.5	Dutch	No	Academic hospital	medical specialist	Pediatrician	Multidisciplinary treatment advice in case of known underlying medical cause	Yes	No	nee	No	Genetic	Genetic obesity disorder with ID	No	No	Yes	No	No	No	No	Yes	No	1.1
277	female	3.7	Nonwestern migration background	No	Academic hospital	medical specialist	Pediatrician	Suspicion of nonsyndromal cause (genetic obesity without ID)	Yes	No	nee	Yes	No singular underlying cause identified		Yes (high suspicion lifestyle factors causing the obesity)	Yes - Both	No	No	No	Yes	Yes	No	No	-1
278	male	4.8	Dutch	No	Academic hospital	medical specialist	Pediatrician	Rule out underlying cause (not further specified)	Yes	Yes	nee	No	No singular underlying cause identified		No	Yes - Mother	No	Yes, mother	No	Yes	No	No	No	0.2
279	male	4.4	Dutch	No	Academic hospital	GP	NA	Rule out underlying cause (not further specified)	Yes	No	nee	Yes	No singular underlying cause identified		Yes (high suspicion lifestyle factors causing the obesity)	Yes - Both	No	No	No	No	No	No	Yes	-0.3
280	male	5.6	Dutch	No	Academic hospital	medical specialist	Pediatrician	Suspicion of syndromal cause (genetic obesity with ID)	Yes	Yes	nee	Yes	No singular underlying cause identified		No	Yes - Mother	Yes	No	No	No	Yes	Yes	Yes	-2
281	female	4.6	Dutch	No	Academic hospital	medical specialist	Pediatrician	Suspicion of nonsyndromal cause (genetic obesity without ID)	Yes	No	nee	No	No singular underlying cause identified		No	Yes - Mother	No	No	No	Yes	No	No	No	-1.5
282	male	6.4	Dutch	No	Academic hospital	medical specialist	Pediatrician	Rule out underlying cause (not further specified)	Yes	No	nee	No	No singular underlying cause identified		No	No	No	No	No	Yes	Yes	No	No	2.1
